# Supplementary material for: Spatiotemporal Dynamics of Coastal Viral Community Structure and Potential Biogeochemical Roles Affected by an Ulva prolifera Green Tide
Source: mSystems. 2023 Feb 23;8(2):e01211-22. doi: 10.1128/msystems.01211-22 (PMC10134843; doi:10.1128/msystems.01211-22)
Supplement: TABLE S1 [file msystems.01211-22-s0006.xlsx]

## Sheet: Sheet1
Table S1 Environmental parameters
Station	Sample date	Julian Days	NH4	NO3	NO2	SiO4	Chl.a	Temperature	Salinity	pH
ZhanQiao Pier	2017-06-14	165	0.5	1.21	0.11	2.69	1.76132	20.5	30.23	8.18
ZhanQiao Pier	2017-06-22	173					2.15751	22.5	30.022	8.24
ZhanQiao Pier	2017-06-30	181	2.86	0.49	0.08	2.01	2.95529	22	31.023	8.26
ZhanQiao Pier	2017-07-07	188					2.08509
ZhanQiao Pier	2017-07-12	193	0.86	1	0.14	3.02	1.15047	24.2	32.45	8.02
ZhanQiao Pier	2017-07-20	201					2.19889	24.1	32.27	8.09
ZhanQiao Pier	2017-07-27	208	3.01	3.32	3.27	4.93	4.14808	25.4	32.32	7.97
ZhanQiao Pier	2017-08-31	243	0.9	2.3	1.13	2.51
ZhanQiao Pier	2017-09-28	271	0.06	8.15	0.36	4.14	3.72532
May 4th Square	2017-06-14	165	0.27	2.18	0.16	3.18	0.766272	20.5	31.024	8.22
May 4th Square	2017-06-22	173					1.15164	21.5	31.024	8.2
May 4th Square	2017-06-30	181	2.86	0.87	0.21	1.91	0.970831	21	31.023	8.3
May 4th Square	2017-07-07	188					0.84645
May 4th Square	2017-07-12	193	0.68	2.22	0.27	3.88	0.608974	21.9	32.47	8.01
May 4th Square	2017-07-20	201					1.61931	22.8	32.37	8.05
May 4th Square	2017-07-27	208	1.31	4.46	1.67	5.41	0.965893	24.5	32.4	7.92
May 4th Square	2017-08-31	243	0.14	3.5	0.54	2.21
May 4th Square	2017-09-28	271	0.13	9.85	0.39	4.73	2.00295
XiaoGang	2017-06-14	165	0.76	3.27	0.19	2.29	3.01924	19.5	31.025	8.12
XiaoGang	2017-06-22	173					1.59109	21	31.023	8.25
XiaoGang	2017-06-30	181	0.27	0.91	0.11	1.68	1.5878	21.5	33	8.33
XiaoGang	2017-07-07	188					1.47329
XiaoGang	2017-07-12	193	0.87	9.3	0.21	9.11	0.409588	23.6	32.35	7.96
XiaoGang	2017-07-20	201					2.13117	23.3	32.33	8.02
XiaoGang	2017-07-27	208	1.38	2.48	0.47	4.34	1.82551	25.4	32.24	8
XiaoGang	2017-08-31	243	1.04	4.53	1.02	3.14
XiaoGang	2017-09-28	271	0.06	10.78	0.61	4.39	3.22029
