# Supplementary material for: Spatiotemporal Dynamics of Coastal Viral Community Structure and Potential Biogeochemical Roles Affected by an Ulva prolifera Green Tide
Source: mSystems. 2023 Feb 23;8(2):e01211-22. doi: 10.1128/msystems.01211-22 (PMC10134843; doi:10.1128/msystems.01211-22)
Supplement: TABLE S2 [file msystems.01211-22-s0007.xlsx]

## Sheet: Sheet1
Table S2 Basic information about Qingdao coastal virome (QDCV)
Sample	Station	Sample date	Raw reads	Clean reads	GC content (%)	N50 (bp)	N75 (bp)	Contigs (>3kb)	Viral contigs	vOTU
S_5	ZhanQiao Pier	2017-06-14	35479022	33755998	55.43	1747	862	14385	761	653
S_2	ZhanQiao Pier	2017-06-30	24980011	33558809	56.66	1546	797	14084	448	334
S_13	ZhanQiao Pier	2017-07-12	30489588	28097771	54.03	2009	869	14490	1608	1203
S_10	ZhanQiao Pier	2017-08-31	35693179	33782504	48.07	1244	735	15261	2773	2381
S_14	ZhanQiao Pier	2017-09-28	29602836	28235135	42.17	1255	723	13026	3591	2968
S_3	May 4th Square	2017-06-14	13911614	27838902	51.83	1490	787	9392	906	605
S_1	May 4th Square	2017-06-30	31044833	28920843	52.74	2126	903	12863	840	589
S_18	May 4th Square	2017-07-12	27308338	32273222	55.12	1384	753	10591	393	289
S_15	May 4th Square	2017-07-27	33542687	30275314	51.89	1755	820	14244	2309	1610
S_11	May 4th Square	2017-08-31	32868852	31990752	49.48	1442	763	18638	1256	1045
S_17	May 4th Square	2017-09-28	33799944	26107611	44.02	1193	709	14032	2777	2213
S_6	XiaoGang	2017-06-14	32517401	31121787	45.49	1687	808	10039	3221	1449
S_4	XiaoGang	2017-06-30	18043497	31366716	55.24	2357	888	14358	793	562
S_16	XiaoGang	2017-07-12	33839406	31035174	51.88	1623	788	17175	2508	1875
S_9	XiaoGang	2017-07-27	32866661	30775045	46.59	1323	713	12319	4727	2322
S_12	XiaoGang	2017-08-31	33852154	30983942	47.48	1301	746	16746	4689	4269
S_7	XiaoGang	2017-09-28	32815181	31293165	42.74	1341	733	14835	6476	3691
