# Supplementary material for: Spatiotemporal Dynamics of Coastal Viral Community Structure and Potential Biogeochemical Roles Affected by an Ulva prolifera Green Tide
Source: mSystems. 2023 Feb 23;8(2):e01211-22. doi: 10.1128/msystems.01211-22 (PMC10134843; doi:10.1128/msystems.01211-22)
Supplement: TABLE S3 [file msystems.01211-22-s0008.xlsx]

## Sheet: Sheet1
Table S3 Putative virus-host linkages
vOTUs	Host_id	Host_genus	Host_class	Detection_object
ZQ0928_246_length_31103_cov_8.333355	NZ_CP010067.1	Yersinia	Gammaproteobacteria	CRISPR
WS0928_452_length_30975_cov_5.235365	NZ_CP010067.1	Yersinia	Gammaproteobacteria	CRISPR
WS0928_474_length_29855_cov_35.986292	NZ_CP072932.1,NZ_CP014222.1,NZ_CP064326.1,NZ_CP047134.1,NC_018868.3	Xylella,Simiduia,Janthinobacterium	Betaproteobacteria,Gammaproteobacteria	CRISPR
ZQ0928_375_length_25105_cov_69.444391	NZ_CP064330.1,NZ_CP064332.1,NZ_CP047171.1,NZ_CP064334.1,NC_004556.1,NZ_CP064328.1,NZ_CP040799.1,NC_010577.1	Xylella	Gammaproteobacteria	CRISPR
ZQ0831_999_length_15800_cov_5.194475	NZ_CP064330.1,NZ_CP064332.1,NZ_CP047171.1,NZ_CP064334.1,NC_004556.1,NZ_CP064328.1,NZ_CP040799.1,NC_010577.1	Xylella	Gammaproteobacteria	CRISPR
XG831_5076_length_6213_cov_3.625939	NZ_CP009826.2,NZ_CP064330.1,NZ_CP064332.1,NZ_CP052853.1,NZ_CP009790.1,NZ_CP064328.1,NZ_CP064325.1,NC_004556.1,NZ_CP072932.1,NZ_CP064326.1,NC_002488.3,NZ_CP060159.1,NZ_CP047134.1,NZ_CP072933.1,NC_010577.1,NZ_CP009885.1,NC_010513.1,NZ_CP064334.1,NZ_CP006740.1,NZ_CP052854.1,NZ_CP044352.1,NZ_CP009829.2,NZ_CP052855.1,NZ_CP047171.1,NZ_CP006696.1,NZ_CP020870.1,NZ_CP040799.1	Xylella	Gammaproteobacteria	tRNA
XG0614_918_length_15814_cov_9.753538	NZ_CP018228.1,NZ_CP071955.1,NZ_CP063362.1	Xanthomonas,Xanthobacter,Rhizobium	Gammaproteobacteria,Alphaproteobacteria	CRISPR
ZQ0928_112_length_42093_cov_24.971739	NZ_CP058243.1	Xanthomonas	Gammaproteobacteria	CRISPR
ZQ0831_4850_length_6130_cov_2.476735	NZ_CP025750.1	Xanthomonas	Gammaproteobacteria	CRISPR
XG0727_565_length_25958_cov_66.982010	NZ_CP051189.1	Xanthomonas	Gammaproteobacteria	CRISPR
WS0928_266_length_42376_cov_11.292491	NZ_CP058243.1	Xanthomonas	Gammaproteobacteria	CRISPR
WS0630_1861_length_10463_cov_11.952083	NZ_CP020885.1,NZ_CP023285.1	Xanthomonas	Gammaproteobacteria	CRISPR
WS0630_366_length_33282_cov_64.259709	NZ_CP051156.1,NZ_CP051157.1	Wolbachia	Alphaproteobacteria	tRNA
XG831_1329_length_15044_cov_4.577342	NZ_CP019644.2	Vitreoscilla	Betaproteobacteria	tRNA
XG831_5699_length_5744_cov_2.686007	NZ_CP028355.1,NZ_CP031782.1,NZ_CP026234.1,NZ_CP015139.1,NC_004605.1,NZ_CP016351.1,NZ_CP036336.1,NZ_CP056654.1,NZ_CP055422.1,NZ_AP022666.1,NZ_CP045859.1,NZ_AP022420.1,NZ_HG992742.1,NZ_CP056334.1,NZ_CP033137.1,NZ_CP055589.1,NC_008577.1,NZ_CP026241.1,NZ_CP020428.2,NZ_CP055583.1,NZ_CP046162.1,NZ_CP045355.1,NZ_CP056351.1,NC_021821.1,NZ_AP022447.1,NZ_CP028730.1,NZ_LR890727.1,NZ_CP046065.1,NZ_CP019122.1	Vibrio,Citrobacter,Kluyvera,Escherichia,Klebsiella,Shewanella,Enterobacter	Gammaproteobacteria	sequence similarity
ZQ0928_5406_length_5003_cov_57.486156	NC_016613.1,NZ_HG992751.1,NZ_CP017913.1,NC_011753.2,NZ_CP009977.1,NZ_CP032213.1,NZ_CP042451.1,NZ_CP046772.1,NZ_CP009467.1,NC_022349.1,NZ_CP069195.1,NZ_CP065150.1,NZ_CP016351.1,NZ_CP018312.1,NZ_CP045859.1,NZ_CP017896.1,NZ_CP013484.1,NZ_CP025537.1,NZ_CP035693.1,NZ_CP035701.1,NZ_CP045070.1,NZ_CP016345.1,NZ_CP060589.1,NZ_CP046791.1,NZ_CP017899.1,NZ_CP015863.1,NZ_CP017911.1,NZ_CP017919.1,NZ_CP035700.1…	Vibrio	Gammaproteobacteria	sequence similarity
ZQ0928_5181_length_5125_cov_6.561383	NZ_CP039700.1,NC_011753.2,NZ_CP017916.1,NZ_CP034970.1,NZ_CP045338.1,NZ_CP031055.1,NZ_CP065150.1,NZ_CP062500.1	Vibrio	Gammaproteobacteria	sequence similarity
ZQ0928_2311_length_8323_cov_7.753887	NZ_CP039700.1,NC_011753.2,NZ_CP017916.1,NZ_CP034970.1,NZ_CP045338.1,NZ_CP031055.1,NZ_CP065150.1,NZ_CP062500.1	Vibrio	Gammaproteobacteria	sequence similarity
ZQ0712_4661_length_6622_cov_4.911040	NZ_CP043557.1	Vibrio	Gammaproteobacteria	CRISPR
XG0918_6229_length_5219_cov_33.086754	NC_011753.2,NZ_CP025796.1,NZ_CP033144.1,NC_022528.1,NZ_AP024087.1,NZ_CP065150.1,NZ_CP011775.1,NZ_CP018312.1,NZ_CP045859.1,NZ_CP019959.1,NZ_CP025537.1,NZ_CP035693.1,NZ_CP045070.1,NZ_CP077426.1,NZ_CP009984.1,NZ_HG992758.1,NZ_HG992742.1,NZ_CP039700.1,NZ_CP017916.1,NZ_CP034970.1,NZ_AP019798.1,NZ_CP025792.1,NZ_CP033137.1,NZ_CP014038.2,NZ_AP019654.1,NZ_CP062500.1,NZ_CP045338.1,NZ_CP031055.1	Vibrio	Gammaproteobacteria	sequence similarity
XG0918_4912_length_6118_cov_27.859640	NZ_CP025793.1,NZ_CP034971.1,NZ_CP025538.1,NZ_CP045860.1,NZ_CP017903.1,NZ_CP017918.1,NZ_CP017914.1,NC_011744.2,NZ_HG992743.1,NZ_CP035692.1,NZ_CP014054.1,NZ_CP035699.1,NZ_CP032214.1,NC_022359.1,NZ_CP033145.1,NZ_CP025795.1,NZ_CP014044.1,NZ_CP018681.2,NZ_CP017897.1,NZ_CP065151.1,NZ_CP060387.1,NZ_CP016225.1,NZ_CP045071.1,NZ_CP046805.1,NZ_CP046771.1,NZ_CP014041.1,NZ_CP031056.1,NZ_CP017908.1,NZ_CP033138…	Vibrio	Gammaproteobacteria	sequence similarity
XG0918_3992_length_6997_cov_7.039038	NZ_CP017917.1	Vibrio	Gammaproteobacteria	sequence similarity
XG0918_3613_length_7501_cov_24.892425	NZ_CP017916.1,NC_011753.2,NZ_CP031055.1,NZ_CP065150.1,NZ_CP062500.1	Vibrio	Gammaproteobacteria	sequence similarity
XG0918_1568_length_13418_cov_23.487016	NC_011753.2,NZ_CP034970.1,NZ_CP031055.1,NZ_CP039700.1	Vibrio	Gammaproteobacteria	sequence similarity
WS0928_5986_length_5054_cov_2.431997	NZ_CP031055.1	Vibrio	Gammaproteobacteria	sequence similarity
WS0928_5486_length_5368_cov_8.940307	NZ_CP025793.1,NZ_CP034971.1,NZ_CP025538.1,NZ_CP045860.1,NZ_CP017903.1,NZ_CP017918.1,NZ_CP017914.1,NC_011744.2,NZ_HG992743.1,NZ_CP035692.1,NZ_CP014054.1,NZ_CP035699.1,NC_022359.1,NZ_CP033145.1,NZ_CP025795.1,NZ_CP014044.1,NZ_CP018681.2,NZ_CP017897.1,NZ_CP065151.1,NZ_CP060387.1,NZ_CP016225.1,NZ_CP045071.1,NZ_CP046805.1,NZ_CP046771.1,NZ_CP014041.1,NZ_CP031056.1,NZ_CP017908.1,NZ_CP033138.1,NZ_CP017917…	Vibrio	Gammaproteobacteria	sequence similarity
WS0928_1869_length_11059_cov_15.822028	NZ_CP014053.1	Vibrio	Gammaproteobacteria	sequence similarity
VIRSorter_ZQ0928_1889_length_9466_cov_3_501547_gene_4_gene_14-2743-8837-cat_5	NZ_CP065151.1	Vibrio	Gammaproteobacteria	sequence similarity
ZQ0928_713_length_17066_cov_6.007717	NZ_LR594689.1,NZ_AP023175.1	Variovorax,Paraburkholderia	Betaproteobacteria	CRISPR
WS0928_914_length_18676_cov_6.809685	NZ_LR594689.1,NZ_LR594675.1,NZ_AP023175.1	Variovorax,Paraburkholderia	Betaproteobacteria	CRISPR
ZQ0831_4439_length_6479_cov_10.607232	NZ_CP044549.1,NZ_LR594675.1,NZ_LR594662.1	Variovorax,Hydrogenophaga	Betaproteobacteria	CRISPR
XG831_431_length_31583_cov_13.977804	NZ_LR594675.1	Variovorax	Betaproteobacteria	CRISPR
WS0630_49_length_181204_cov_225.202647	NZ_CP070343.1	Variovorax	Betaproteobacteria	CRISPR
ZQ0928_189_length_34302_cov_4.815936	NZ_CP058649.1	Vallitalea	Clostridia	tRNA
ZQ0831_874_length_17035_cov_18.735718	NC_008312.1	Trichodesmium	Oscillatoriophycideae	CRISPR
XG831_607_length_26014_cov_19.092929	NC_008312.1	Trichodesmium	Oscillatoriophycideae	CRISPR
XG0918_458_length_29894_cov_8.373572	NZ_CP072800.1	Thiothrix	Gammaproteobacteria	CRISPR
XG0918_3487_length_7667_cov_24.900289	NZ_CP072800.1	Thiothrix	Gammaproteobacteria	CRISPR
XG0918_1484_length_13915_cov_5.571717	NZ_CP072800.1	Thiothrix	Gammaproteobacteria	CRISPR
XG0918_1019_length_17929_cov_21.223341	NZ_CP072800.1	Thiothrix	Gammaproteobacteria	CRISPR
XG831_6607_length_5231_cov_2.524903	NZ_CP070366.1,NZ_CP053661.1	Thermoleptolyngbya	Pseudanabaenales	CRISPR
XG0712_4215_length_7798_cov_3.441547	NC_014538.1,NC_010320.1	Thermoanaerobacter	Clostridia	CRISPR
VIRSorter_ZQ0712_1_length_785890_cov_8_871929_gene_235_gene_301-228300-272850-cat_5	NZ_CP065232.1	Thalassospira	Alphaproteobacteria	sequence similarity
VIRSorter_ZQ0712_1_length_785890_cov_8_871929_gene_2_gene_51-778-33603-cat_5	NZ_CP065232.1	Thalassospira	Alphaproteobacteria	CRISPR
WS0727_5432_length_5505_cov_1.983192	NZ_CP053349.1,NZ_CP058982.1,NZ_CP053348.1,NZ_CP019388.1,NZ_CP068547.1,NZ_CP031612.1,NZ_CP053352.1,NZ_CP061703.1,NZ_CP047026.1,NZ_CP058983.1,NZ_CP049774.1,NZ_CP047028.1,NZ_CP019352.1,NZ_CP017477.1,NZ_CP061813.1,NZ_CP019389.1,NZ_CP040813.1,NZ_CP049773.1,NZ_CP060695.1,NZ_CP047030.1	Tenacibaculum,Polaribacter,Lacinutrix,Oceanihabitans,Seonamhaeicola,Algibacter,Tamlana,Mesoflavibacter,Winogradskyella,Olleya,Formosa	Flavobacteriia	sequence similarity
ZQ0712_4953_length_6326_cov_8.777706	NZ_LR134346.1	Taylorella	Betaproteobacteria	tRNA
XG0918_906_length_19304_cov_16.273573	NZ_CP047960.1	Synechococcus	Cyanobacteria(P)	CRISPR
ZQ0614_4034_length_6512_cov_11.166018	NZ_CP065429.1	Sulfitobacter	Alphaproteobacteria	sequence similarity
WS0831_101_length_62087_cov_7.756081	NZ_CP061072.1	Streptomyces	Actinomycetia	CRISPR
XG0727_29_length_118117_cov_13.498357	NZ_CP065191.1,NZ_CP006770.1	Streptococcus	Bacilli	CRISPR
ZQ0928_1502_length_10922_cov_21.238574	NZ_CP014274.1,NZ_CP051189.1	Stenotrophomonas,Xanthomonas	Gammaproteobacteria	CRISPR
XG0918_273_length_39000_cov_13.079779	NZ_CP014274.1,NZ_CP051189.1	Stenotrophomonas,Xanthomonas	Gammaproteobacteria	CRISPR
VIRSorter_WS0614_824_length_13177_cov_2_272199_gene_7_gene_21-2407-13227-cat_4	NZ_CP014274.1,NZ_CP051189.1	Stenotrophomonas,Xanthomonas	Gammaproteobacteria	CRISPR
XG0727_3_length_432898_cov_14.933516	NZ_CP046737.1,NZ_CP014274.1,NZ_CP051189.1	Stenotrophomonas,Vibrio,Xanthomonas	Gammaproteobacteria	CRISPR
ZQ0831_102_length_56279_cov_15.805528	NZ_CP026120.1,NZ_CP014643.1,NZ_CP014856.1,NZ_CP015224.1,NZ_CP016534.2,NZ_CP071798.1	Sporosarcina,Lysinibacillus,Planococcus	Bacilli	CRISPR
XG0712_2782_length_10260_cov_2.892123	NZ_CP023315.3,NZ_CP010836.1,NZ_CP071955.1,NZ_CP024422.1,NZ_CP018228.1	Sphingomonas,Caulobacter,Rhizobium,Paracoccus,Xanthomonas	Gammaproteobacteria,Alphaproteobacteria	CRISPR
XG0630_536_length_41607_cov_6.644547	NZ_CP048030.1	Sinimarinibacterium	Gammaproteobacteria	tRNA
XG0630_1113_length_23977_cov_7.452650	NZ_CP048030.1	Sinimarinibacterium	Gammaproteobacteria	tRNA
XG0630_6825_length_5281_cov_2.990366	NZ_CP030918.1,NZ_CP031841.1,NZ_CP021913.1,NZ_CP069303.1	Shinella,Paracoccus,Sagittula,Breoghania	Alphaproteobacteria	sequence similarity
XG831_6388_length_5347_cov_5.028158	NC_008573.1,NZ_CP078039.1,NZ_CP076856.1,NZ_CP043903.1	Shewanella	Gammaproteobacteria	sequence similarity
XG831_4194_length_7110_cov_23.962245	NC_009665.1,NZ_CP046329.1,NC_009438.1	Shewanella	Gammaproteobacteria	CRISPR
WS0831_5520_length_6572_cov_2.755285	NC_009665.1,NZ_CP046329.1,NC_009438.1	Shewanella	Gammaproteobacteria	CRISPR
WS0831_346_length_31347_cov_12.091119	NC_016901.1,NC_009997.1	Shewanella	Gammaproteobacteria	sequence similarity
WS0727_2156_length_9969_cov_3.013262	NZ_CP021913.1	Sagittula	Alphaproteobacteria	sequence similarity
XG0727_5165_length_5529_cov_13.772744	NZ_CP018632.1,NC_017857.3,NC_007912.1,NZ_CP006956.1	Saccharophagus,Methylophaga,Granulosicoccus,Bibersteinia	Gammaproteobacteria	CRISPR
ZQ0831_2421_length_9331_cov_13.206169	NZ_CP047130.1,NC_007912.1,NZ_CP006956.1	Saccharophagus,Colwellia,Bibersteinia	Gammaproteobacteria	CRISPR
XG0918_5966_length_5370_cov_5.350329	NZ_CP036525.1	Rubripirellula	Planctomycetia	CRISPR
ZQ0831_6082_length_5294_cov_3.904286	NZ_CP018228.1	Rhizobium	Alphaproteobacteria	CRISPR
ZQ0712_3073_length_8795_cov_4.040556	NZ_AP021936.1,NZ_CP074412.1	Pseudomonas,Acinetobacter	Gammaproteobacteria	CRISPR
ZQ0712_6697_length_5127_cov_6.647935	NZ_CP074412.1	Pseudomonas	Gammaproteobacteria	CRISPR
ZQ0630_167_length_50785_cov_4.304750	NZ_CP007511.1,NZ_CP067013.1,NZ_CP036186.1,NZ_CP045858.1,NZ_LR134319.1	Pseudomonas	Gammaproteobacteria	CRISPR
XG0918_77_length_78273_cov_14.782032	NZ_CP045553.1	Pseudomonas	Gammaproteobacteria	CRISPR
XG0918_187_length_47837_cov_7.372023	NZ_CP014025.1	Pseudomonas	Gammaproteobacteria	CRISPR
XG0712_2186_length_11985_cov_5.418194	NZ_CP074412.1	Pseudomonas	Gammaproteobacteria	CRISPR
XG0630_1456_length_19411_cov_3.005797	NZ_CP027746.1	Pseudomonas	Gammaproteobacteria	CRISPR
WS0831_5906_length_6320_cov_2.577621	NZ_CP045553.1	Pseudomonas	Gammaproteobacteria	CRISPR
WS0727_4961_length_5808_cov_6.321672	NZ_CP074412.1	Pseudomonas	Gammaproteobacteria	CRISPR
VIRSorter_XG0712_3274_length_9206_cov_3_818760_gene_4_gene_13-912-8398-cat_5	NZ_HG916826.1	Pseudomonas	Gammaproteobacteria	CRISPR
VIRSorter_XG0630_27_length_243516_cov_6_873706_gene_8_gene_32-8487-24128-cat_5	NZ_LR134319.1	Pseudomonas	Gammaproteobacteria	CRISPR
ZQ0928_2897_length_7238_cov_14.450819	NZ_CP011032.1,NZ_CP031961.1	Pseudoalteromonas	Gammaproteobacteria	CRISPR
XG0614_4129_length_5488_cov_8.362047	NZ_CP076085.1,NZ_CP011031.1,NZ_CP019771.1,NZ_CP013351.1,NZ_CP011042.1	Pseudoalteromonas	Gammaproteobacteria	sequence similarity
WS0712_264_length_40487_cov_41.821195	NZ_CP011028.1	Pseudoalteromonas	Gammaproteobacteria	CRISPR
XG0727_3574_length_7441_cov_9.187517	NZ_CP027418.1	Providencia	Gammaproteobacteria	CRISPR
WS0630_5277_length_5466_cov_3.446698	NZ_CP025583.1,NZ_CP004393.1,NZ_CP044426.1,NC_015259.1,NZ_CP020612.1,NZ_CP024422.1	Polymorphum,Celeribacter,Paracoccus	Alphaproteobacteria	sequence similarity
XG831_6189_length_5447_cov_5.796490	NZ_CP051177.1	Planomicrobium	Bacilli	CRISPR
WS0928_5192_length_5575_cov_17.747629	NC_019955.1,NZ_CP063420.1,NZ_CP019290.1,NZ_CP028894.1,NC_016944.1,NC_022349.1,NZ_CP018312.1,NZ_CP047059.1,NZ_CP009617.1,NZ_CP015863.1,NZ_LT907989.1,NZ_CP009984.1,NZ_CP019293.1,NZ_CP014134.1,NZ_CP017635.1,NZ_CP035731.1,NZ_CP047301.1,NZ_LK021130.1,NZ_CP045338.1,NZ_CP046839.1,NZ_CP044069.1,NZ_CP019320.1,NZ_CP046744.1,NZ_CP046817.1,NZ_CP024082.1,NZ_CP014035.2,NZ_CP077426.1,NZ_CP013305.1,NC_004459.3,N…	Photobacterium,Vibrio,Grimontia,Aliivibrio	Gammaproteobacteria	sequence similarity
ZQ0831_788_length_18030_cov_4.099671	NZ_LR215982.1	Phascolarctobacterium	Negativicutes	tRNA
XG831_2337_length_10540_cov_3.009283	NZ_LR215982.1	Phascolarctobacterium	Negativicutes	tRNA
XG831_2210_length_10938_cov_4.443533	NZ_LR215982.1	Phascolarctobacterium	Negativicutes	tRNA
WS0727_2747_length_8470_cov_3.281060	NZ_LR215982.1	Phascolarctobacterium	Negativicutes	tRNA
WS0831_4759_length_7197_cov_3.770335	NZ_CP065915.1	Pelagovum	Alphaproteobacteria	tRNA
ZQ0831_4313_length_6608_cov_7.194415	NZ_CP023315.3,NZ_CP047495.1,NZ_CP071955.1,NZ_CP063362.1,NZ_CP018228.1	Pectobacterium,Caulobacter,Rhizobium,Xanthobacter,Xanthomonas	Gammaproteobacteria,Alphaproteobacteria	CRISPR
XG0727_67_length_72368_cov_12.155906	NZ_CP025408.1	Paracoccus	Alphaproteobacteria	tRNA
XG0630_2045_length_14173_cov_21.017398	NZ_CP024937.1	Paraburkholderia	Betaproteobacteria	CRISPR
XG831_3603_length_7916_cov_3.025431	NC_008390.1,NZ_CP021797.1,NZ_CP010897.2,NZ_CP013463.1	Pandoraea,Burkholderia,Sinorhizobium	Betaproteobacteria,Alphaproteobacteria	CRISPR
ZQ0831_724_length_18927_cov_4.641325	NZ_CP041237.1	Pandoraea	Betaproteobacteria	CRISPR
XG0614_170_length_43092_cov_20.742803	NZ_CP013481.2	Pandoraea	Betaproteobacteria	CRISPR
WS0831_4746_length_7213_cov_3.690115	NC_023018.2	Pandoraea	Betaproteobacteria	CRISPR
ZQ0928_37_length_61389_cov_5.820484	NZ_CP009287.1	Paenibacillus	Bacilli	CRISPR
XG0727_12_length_199737_cov_18.384081	NZ_CP009287.1,NZ_CP009284.1,NZ_CP009281.1,NZ_CP009285.1	Paenibacillus	Bacilli	CRISPR
XG0727_323_length_34139_cov_24.081827	NZ_CP031941.1	Nostoc	Nostocales	CRISPR
WS0727_267_length_55065_cov_8.387820	NZ_CP031941.1	Nostoc	Nostocales	CRISPR
WS0630_489_length_26682_cov_3.141777	NZ_CP031941.1	Nostoc	Nostocales	CRISPR
WS0614_386_length_22055_cov_3.542797	NZ_CP031941.1	Nostoc	Nostocales	CRISPR
XG0712_1301_length_17220_cov_6.739798	NZ_CP040748.1	Nocardioides	Actinomycetia	CRISPR
XG831_3119_length_8761_cov_5.672780	NZ_LT828648.1,NZ_AP022671.1	Nitrospira	Nitrospira	tRNA
WS0831_4661_length_7298_cov_2.583599	NZ_CP007229.1,NZ_LR214971.1	Mycoplasma	Mollicutes	CRISPR
XG0727_2629_length_9320_cov_7.602159	NZ_CP024087.1	Micromonospora	Actinomycetia	CRISPR
ZQ0928_2012_length_9147_cov_4.563936	NC_017857.3	Methylophaga	Gammaproteobacteria	tRNA
VIRSorter_XG0712_1838_length_13620_cov_3_207258_gene_7_gene_17-3345-12575-cat_5	NZ_CP046052.1	Methylocystis	Alphaproteobacteria	tRNA
VIRSorter_WS0614_1177_length_10353_cov_2_453810_gene_1_gene_10-0-7811-cat_5	NZ_CP046052.1	Methylocystis	Alphaproteobacteria	tRNA
WS0630_233_length_48769_cov_14.963556	NZ_AP017928.1	Methylocaldum	Gammaproteobacteria	CRISPR
XG831_4912_length_6356_cov_2.880287	NC_022583.1	Mesoplasma	Mollicutes	CRISPR
WS0727_5747_length_5288_cov_2.333077	NZ_CP049774.1,NZ_CP049773.1,NZ_CP061703.1	Mesoflavibacter	Flavobacteriia	sequence similarity
XG0712_418_length_34459_cov_11.496596	NZ_CP061081.1	Marinomonas	Gammaproteobacteria	CRISPR
XG0712_369_length_36536_cov_10.449472	NZ_CP061081.1	Marinomonas	Gammaproteobacteria	CRISPR
WS0928_4206_length_6401_cov_4.004437	NZ_CP020931.1	Marinobacter	Gammaproteobacteria	sequence similarity
WS0831_153_length_46879_cov_10.862507	NZ_CP054657.1	Limosilactobacillus	Bacilli	CRISPR
ZQ0928_2327_length_8275_cov_6.961144	NZ_CP032627.1	Lactococcus	Bacilli	CRISPR
ZQ0928_3225_length_6804_cov_5.624460	NZ_CP013610.1,NC_008529.1	Lactobacillus	Bacilli	CRISPR
WS0928_1877_length_11016_cov_78.871396	NZ_CP019323.1	Lactobacillus	Bacilli	CRISPR
WS0727_1735_length_11618_cov_7.041381	NZ_CP013610.1,NC_008529.1,NZ_CP017235.1	Lactobacillus	Bacilli	CRISPR
XG0918_608_length_25627_cov_8.135734	NZ_CP060007.1	Lacibacter	Chitinophagia	tRNA
ZQ0831_3326_length_7736_cov_2.039895	NZ_LR792683.1,NZ_CP047971.1,NZ_LR792684.1,NZ_CP047972.1	Kyrpidia	Bacilli	CRISPR
XG831_3371_length_8278_cov_4.166361	NZ_CP061205.1	Kordiimonas	Alphaproteobacteria	tRNA
XG831_1366_length_14838_cov_3.490337	NZ_CP061205.1	Kordiimonas	Alphaproteobacteria	tRNA
ZQ0928_6_length_117112_cov_74.292888	NZ_AP014564.1	Ichthyobacterium	Flavobacteriia	CRISPR
ZQ0712_3687_length_7767_cov_13.129234	NZ_AP014564.1	Ichthyobacterium	Flavobacteriia	CRISPR
XG0630_858_length_29784_cov_11.926582	NZ_AP014564.1	Ichthyobacterium	Flavobacteriia	CRISPR
WS0630_446_length_28448_cov_9.937864	NZ_AP014564.1	Ichthyobacterium	Flavobacteriia	CRISPR
ZQ0928_2165_length_8713_cov_3.211088	NC_007520.2	Hydrogenovibrio	Gammaproteobacteria	CRISPR
XG0712_339_length_37807_cov_19.114885	NZ_CP059082.1	Halomonas	Gammaproteobacteria	CRISPR
XG0712_191_length_50786_cov_75.536582	NZ_CP059082.1,NZ_CP078120.1	Halomonas	Gammaproteobacteria	CRISPR
XG0630_2723_length_11068_cov_3.098752	NZ_CP023656.1	Halomonas	Gammaproteobacteria	CRISPR
WS0712_428_length_28782_cov_8.618417	NZ_LN813019.1	Halomonas	Gammaproteobacteria	tRNA
VIRSorter_WS0712_356_length_32792_cov_4_480536_gene_8_gene_46-3556-27827-cat_5	NZ_LN813019.1,NZ_CP024811.1,NZ_CP078120.1	Halomonas	Gammaproteobacteria	CRISPR
VIRSorter_WS0712_21_length_145866_cov_102_307735_gene_3_gene_55-1712-41478-cat_5	NZ_CP078120.1	Halomonas	Gammaproteobacteria	CRISPR
VIRSorter_WS0712_13_length_207369_cov_110_747339_gene_162_gene_221-168015-207419-cat_5	NZ_CP078120.1,NZ_CP011052.1,NZ_CP059082.1,NZ_CP023656.1	Halomonas	Gammaproteobacteria	CRISPR
XG0712_4732_length_7218_cov_2.437772	NZ_CP027772.1	Halobacteriovorax	Oligoflexia	tRNA
XG0918_322_length_35707_cov_21.608044	NC_015510.1	Haliscomenobacter	Saprospiria	tRNA
WS0831_529_length_24849_cov_8.802327	NZ_CP019450.1	Halioglobus	Gammaproteobacteria	tRNA
XG0614_4234_length_5388_cov_187.268517	NZ_CP032825.1,NZ_CP030944.1,NZ_CP053840.1,NZ_CP053825.1,NZ_CP054052.1,NZ_CP053836.1,NZ_CP036246.2,NZ_CP032099.1,NZ_CP053833.1,NZ_CP026655.1,NZ_LT906455.1,NZ_CP032101.1,NZ_CP053841.1,NC_018002.1,NZ_CP041070.1,NZ_CP042652.1,NZ_CP007770.1,NZ_CP060692.1,NZ_CP040463.1,NZ_CP063164.1,NZ_CP031367.1,NZ_CP032097.1,NZ_AP023059.1,NZ_CP041406.1,NZ_AP014723.1,NZ_CP060264.1,NZ_CP040507.1,NZ_CP053837.1,NZ_CP0196…	Halarcobacter,Pseudoarcobacter,Nitratiruptor,Sulfurovum,Campylobacter,Sulfurospirillum,Sulfurimonas,Malaciobacter,Helicobacter,Poseidonibacter,Arcobacter,Aliarcobacter,Caminibacter	Epsilonproteobacteria	sequence similarity
ZQ0928_2007_length_9153_cov_54.460053	NC_019955.1,NZ_CP063420.1,NZ_CP019290.1,NZ_CP028894.1,NC_016944.1,NC_022349.1,NZ_CP018312.1,NZ_CP047059.1,NZ_CP009617.1,NZ_CP015863.1,NZ_LT907989.1,NZ_CP009984.1,NZ_CP019293.1,NZ_CP026238.1,NZ_CP014134.1,NZ_CP017635.1,NZ_CP056916.1,NZ_CP045064.2,NZ_CP035731.1,NZ_CP047301.1,NZ_LK021130.1,NZ_CP045338.1,NZ_CP046839.1,NZ_CP044069.1,NZ_CP019320.1,NZ_CP046744.1,NZ_CP046817.1,NZ_CP024082.1,NZ_CP063049.1…	Grimontia,Brenneria,Klebsiella,Pseudoalteromonas,Photobacterium,Buttiauxella,Parashewanella,Leclercia,Psychrosphaera,Vibrio,Erwinia,Citrobacter,Proteus,Mixta,Aliivibrio,Providencia,Escherichia,Salinivibrio,Kosakonia,Shewanella,Pantoea,Enterobacter	Gammaproteobacteria	sequence similarity
WS0630_5991_length_5039_cov_3.706144	NZ_CP018911.1	Glycocaulis	Alphaproteobacteria	tRNA
WS0614_165_length_38025_cov_16.136685	NZ_CP018911.1	Glycocaulis	Alphaproteobacteria	tRNA
ZQ0928_2991_length_7122_cov_6.685251	NZ_CP014233.1	Gemella	Bacilli	CRISPR
XG831_6840_length_5107_cov_4.247807	NZ_CP014233.1	Gemella	Bacilli	CRISPR
ZQ0831_1254_length_13943_cov_4.658244	NC_019703.1	Geitlerinema	Oscillatoriophycideae	tRNA
XG831_3453_length_8159_cov_3.339118	NC_019703.1	Geitlerinema	Oscillatoriophycideae	tRNA
WS0831_3866_length_8122_cov_3.833894	NC_019703.1	Geitlerinema	Oscillatoriophycideae	tRNA
VIRSorter_WS0727_551_length_28619_cov_13_106422_gene_12_gene_40-7874-28667-cat_5	NC_019703.1	Geitlerinema	Oscillatoriophycideae	tRNA
XG0614_97_length_55947_cov_14.573767	NZ_CP043650.1	Frigoribacterium	Actinomycetia	CRISPR
XG831_643_length_25190_cov_6.146420	NZ_CP059431.1	Flavobacterium	Flavobacteriia	tRNA
XG0918_186_length_47935_cov_27.345677	NZ_AP022087.1,NZ_CP051738.1,NZ_CP062203.1,NZ_CP023386.1,NZ_CP068802.1,NZ_CP038336.1	Escherichia	Gammaproteobacteria	CRISPR
WS0928_212_length_48139_cov_18.539710	NZ_AP022087.1,NZ_CP051738.1,NZ_CP062203.1,NZ_CP023386.1,NZ_CP068802.1,NZ_CP038336.1	Escherichia	Gammaproteobacteria	CRISPR
WS0928_4837_length_5826_cov_3.691020	NZ_CP008884.1	Dyella	Gammaproteobacteria	CRISPR
ZQ0630_1049_length_16880_cov_2.548395	NC_012880.1	Dickeya	Gammaproteobacteria	CRISPR
XG0614_413_length_26021_cov_12.088231	NZ_CP045291.1,NZ_CP049795.1,NZ_CP030269.1,NZ_CP060714.1,NZ_CP045485.1	Diaphorobacter,Klebsiella,Delftia,Enterobacter	Betaproteobacteria,Gammaproteobacteria	CRISPR
XG0918_2582_length_9468_cov_7.110910	NZ_CP019913.2	Desulfococcus	Deltaproteobacteria	tRNA
WS0928_1427_length_13384_cov_4.599940	NZ_CP015381.1,NZ_CP019913.2	Desulfococcus	Deltaproteobacteria	tRNA
XG831_7007_length_5037_cov_2.128184	NZ_LR778301.1	Denitratisoma	Betaproteobacteria	CRISPR
ZQ0831_5029_length_5988_cov_2.829914	NZ_CP017420.1,NZ_CP065748.1,NZ_CP069318.1	Delftia	Betaproteobacteria	sequence similarity
WS0831_4899_length_7062_cov_2.601922	NZ_CP065695.1,NZ_CP017420.1,NZ_CP049795.1,NZ_CP065627.1,NZ_CP058970.1,NZ_CP018101.1,NC_010002.1	Delftia	Betaproteobacteria	sequence similarity
ZQ0928_305_length_28197_cov_675.068882	NC_021917.1	Cycloclasticus	Gammaproteobacteria	CRISPR
ZQ0712_1841_length_12300_cov_9.541240	NC_021917.1	Cycloclasticus	Gammaproteobacteria	CRISPR
XG0614_309_length_30673_cov_25.334836	NC_021917.1	Cycloclasticus	Gammaproteobacteria	CRISPR
XG0630_4407_length_7496_cov_6.058474	NZ_CP017757.2	Cupriavidus	Betaproteobacteria	CRISPR
XG831_758_length_22150_cov_69.362074	NZ_CP060139.1	Croceimicrobium	Flavobacteriia	tRNA
XG0727_3286_length_7917_cov_6.553167	NZ_CP047130.1,NZ_CP006956.1	Colwellia,Bibersteinia	Gammaproteobacteria	CRISPR
XG831_4961_length_6309_cov_3.233516	NZ_CP013235.1	Collimonas	Betaproteobacteria	CRISPR
ZQ0928_334_length_26792_cov_5.735403	NZ_CP059472.1	Chryseobacterium	Flavobacteriia	tRNA
XG0712_33_length_115103_cov_27.322045	NZ_CP067432.1	Chryseobacterium	Flavobacteriia	tRNA
XG0918_6431_length_5118_cov_4.010863	NZ_CP039456.1	Changchengzhania	Flavobacteriia	sequence similarity
ZQ0630_682_length_22119_cov_7.429635	NZ_CP012023.1	Celeribacter	Alphaproteobacteria	tRNA
XG0727_244_length_39172_cov_20.298182	NZ_CP029019.1	Candidatus Sulcia	Flavobacteriia	CRISPR
XG0630_6_length_379204_cov_5.220206	NC_021219.1	Candidatus Saccharimonas	Candidatus Saccharibacteria(P)	tRNA
XG0630_26_length_245881_cov_5.910110	NC_021219.1	Candidatus Saccharimonas	Candidatus Saccharibacteria(P)	tRNA
ZQ0712_872_length_20976_cov_7.539430	NZ_CP038852.1	Candidatus	Alphaproteobacteria	tRNA
ZQ0614_1307_length_13313_cov_2.819694	NZ_CP038852.1	Candidatus	Alphaproteobacteria	tRNA
XG0614_516_length_23127_cov_28.980626	NZ_CP038852.1	Candidatus	Alphaproteobacteria	tRNA
WS0727_2223_length_9807_cov_3.895842	NZ_CP027845.1	Candidatus	Alphaproteobacteria	tRNA
XG0727_5130_length_5556_cov_34.342301	NZ_CP009164.1,NZ_CP010974.1,NZ_CP038439.1,NZ_CP009586.1,NC_017531.2	Burkholderia,Pantoea,Paracoccus	Betaproteobacteria,Alphaproteobacteria,Gammaproteobacteria	CRISPR
XG0614_949_length_15427_cov_5.467278	NC_008392.1,NZ_CP009800.1,NC_008789.1,NZ_CP066040.1	Burkholderia,Halorhodospira	Betaproteobacteria,Gammaproteobacteria	CRISPR
XG0630_5233_length_6535_cov_2.858939	NC_008392.1,NZ_CP076723.1,NZ_CP009800.1,NZ_CP066040.1	Burkholderia,Geomonas	Deltaproteobacteria,Betaproteobacteria	CRISPR
WS0727_451_length_33646_cov_17.673909	NZ_CP038219.1,NZ_CP038227.1,NZ_CP009898.1,NC_021917.1	Burkholderia,Cycloclasticus	Betaproteobacteria,Gammaproteobacteria	CRISPR
WS0712_1218_length_14977_cov_19.141744	NZ_CP038219.1,NZ_CP038227.1,NZ_CP009898.1,NC_021917.1	Burkholderia,Cycloclasticus	Betaproteobacteria,Gammaproteobacteria	CRISPR
XG0918_37_length_108820_cov_68.150673	NZ_CP017757.2,NC_010508.1	Burkholderia,Cupriavidus	Betaproteobacteria	CRISPR
XG0918_2756_length_9040_cov_3.738008	NC_008390.1,NZ_CP013443.1,NZ_CP013397.1,NZ_CP013459.1,NZ_CP017757.2,NZ_CP013463.1	Burkholderia,Cupriavidus	Betaproteobacteria	CRISPR
XG0918_2556_length_9532_cov_5.978263	NZ_CP017757.2,NZ_CP013397.1,NZ_CP020389.1,NZ_CP013443.1	Burkholderia,Cupriavidus	Betaproteobacteria	CRISPR
WS0928_953_length_18049_cov_5.421038	NZ_CP006956.1,NZ_CP033431.1	Burkholderia,Bibersteinia	Betaproteobacteria,Gammaproteobacteria	CRISPR
ZQ0928_716_length_16956_cov_3.035280	NZ_CP011503.1	Burkholderia	Betaproteobacteria	CRISPR
ZQ0928_343_length_26304_cov_3.288635	NZ_CP009473.1	Burkholderia	Betaproteobacteria	CRISPR
ZQ0831_608_length_20745_cov_8.379055	NZ_CP011503.1	Burkholderia	Betaproteobacteria	CRISPR
ZQ0831_5447_length_5676_cov_3.444584	NZ_CP013463.1	Burkholderia	Betaproteobacteria	CRISPR
ZQ0712_6532_length_5214_cov_3.876049	NZ_CP009473.1,NZ_CP013463.1	Burkholderia	Betaproteobacteria	CRISPR
ZQ0712_308_length_43085_cov_3.171512	NZ_LR595894.1,NZ_CP025302.1	Burkholderia	Betaproteobacteria	CRISPR
XG0918_2759_length_9026_cov_16.326831	NZ_LR890523.1	Burkholderia	Alphaproteobacteria	tRNA
XG0727_964_length_18736_cov_5.129972	NZ_CP072601.1	Burkholderia	Betaproteobacteria	CRISPR
XG0727_738_length_22122_cov_6.874654	NZ_CP013463.1	Burkholderia	Betaproteobacteria	CRISPR
XG0727_400_length_31016_cov_13.308808	NC_008392.1,NZ_CP009800.1,NZ_CP066040.1	Burkholderia	Betaproteobacteria	CRISPR
XG0727_160_length_48674_cov_6.705835	NZ_LR595894.1,NZ_CP025302.1	Burkholderia	Betaproteobacteria	CRISPR
XG0614_537_length_22582_cov_14.269277	NZ_CP013443.1	Burkholderia	Betaproteobacteria	CRISPR
WS0928_3287_length_7587_cov_5.904216	NZ_CP013463.1	Burkholderia	Betaproteobacteria	CRISPR
WS0831_2234_length_11108_cov_3.435600	NZ_CP046343.1	Burkholderia	Betaproteobacteria	CRISPR
VIRSorter_ZQ0630_2863_length_8865_cov_3_589583_gene_3_gene_13-1689-8529-cat_5	NZ_CP018383.1,NC_018527.1	Burkholderia	Betaproteobacteria	CRISPR
WS0727_625_length_25759_cov_27.663589	NZ_LT993737.1	Brochothrix	Bacilli	CRISPR
XG0918_479_length_29191_cov_554.727965	NZ_CP062262.1	Brevibacterium	Actinomycetia	CRISPR
ZQ0614_5889_length_5084_cov_2.624074	NZ_CP038492.1	Boseongicola	Alphaproteobacteria	tRNA
WS0727_5715_length_5305_cov_2.355006	NZ_CP063304.1	Blautia	Clostridia	tRNA
WS0727_4454_length_6219_cov_5.706103	NZ_CP006956.1	Bibersteinia	Gammaproteobacteria	CRISPR
ZQ0928_4123_length_5883_cov_3.068888	NZ_CP042430.1	Baekduia	Rubrobacteria	tRNA
ZQ0928_2876_length_7264_cov_5.351596	NZ_CP042430.1	Baekduia	Rubrobacteria	tRNA
XG0727_353_length_33077_cov_13.859578	NZ_CP026608.1,NZ_CP007607.1,NZ_CP010976.1,NZ_CP016790.1,NZ_CP065149.1	Bacillus,Priestia,Paenibacillus	Bacilli	CRISPR
ZQ0928_2531_length_7891_cov_2.997692	NZ_CP072769.1,NZ_CP009746.1,NZ_CP009300.1,NZ_CP035984.1,NZ_CP010111.1,NZ_CP053931.1	Bacillus	Bacilli	CRISPR
ZQ0712_2071_length_11456_cov_9.695293	NZ_CP035994.1	Bacillus	Bacilli	CRISPR
XG831_6942_length_5059_cov_3.965177	NZ_CP053955.1,NZ_CP009628.1	Bacillus	Bacilli	CRISPR
XG0918_6341_length_5164_cov_109.379722	NZ_CP036073.1	Bacillus	Bacilli	CRISPR
XG0918_3046_length_8404_cov_4.287220	NZ_CP036105.1	Bacillus	Bacilli	CRISPR
XG0918_117_length_60795_cov_9.227626	NC_018693.1,NZ_CP036052.1	Bacillus	Bacilli	CRISPR
XG0727_1515_length_14084_cov_21.758785	NZ_CP036121.1,NZ_CP025226.1,NZ_CP035228.1	Bacillus	Bacilli	CRISPR
XG0712_2248_length_11745_cov_18.012700	NZ_CP035994.1	Bacillus	Bacilli	CRISPR
WS0928_654_length_24186_cov_179.553393	NC_008600.1,NZ_CP054568.1,NZ_CP053981.1,NZ_CP009600.1	Bacillus	Bacilli	CRISPR
WS0928_5306_length_5486_cov_2.177572	NZ_CP036009.1	Bacillus	Bacilli	CRISPR
XG831_4444_length_6854_cov_25.719799	NZ_CP066886.1	Arthrospira	Oscillatoriophycideae	CRISPR
XG831_138_length_56709_cov_9.939171	NZ_CP050695.1	Aquisalimonas	Gammaproteobacteria	tRNA
ZQ0712_338_length_40595_cov_19.273454	NZ_CP062698.1	Anthocerotibacter	Cyanobacteria(P)	tRNA
ZQ0831_4554_length_6367_cov_4.058317	NZ_CP040812.1	Antarcticibacterium	Flavobacteriia	tRNA
ZQ0630_139_length_55908_cov_17.671892	NZ_CP040812.1	Antarcticibacterium	Flavobacteriia	tRNA
XG0918_994_length_18287_cov_8.185663	NZ_CP040812.1	Antarcticibacterium	Flavobacteriia	tRNA
ZQ0928_5028_length_5221_cov_3.116374	NZ_CP042432.1	Anseongella	Sphingobacteriia	tRNA
ZQ0712_3551_length_7966_cov_4.688381	NC_009675.1	Anaeromyxobacter	Deltaproteobacteria	CRISPR
XG831_3343_length_8339_cov_6.250485	NC_019427.1	Anabaena	Cyanobacteria(P)	tRNA
XG831_2581_length_9960_cov_3.583848	NC_019427.1	Anabaena	Cyanobacteria(P)	tRNA
XG831_1089_length_17274_cov_5.619333	NC_019427.1	Anabaena	Cyanobacteria(P)	tRNA
XG0727_693_length_23094_cov_6.320023	NC_019427.1	Anabaena	Cyanobacteria(P)	tRNA
XG831_1714_length_12711_cov_3.673059	NZ_AP014545.1	Amphritea	Gammaproteobacteria	tRNA
XG831_599_length_26223_cov_6.003406	NZ_CP059564.1	Alysiella	Betaproteobacteria	tRNA
XG831_2888_length_9220_cov_6.486253	NZ_CP052766.1	Alteromonas	Gammaproteobacteria	tRNA
ZQ0712_347_length_40262_cov_19.888850	NZ_CP016591.1	Altererythrobacter	Alphaproteobacteria	tRNA
ZQ0712_315_length_42468_cov_19.122071	NZ_CP016591.1	Altererythrobacter	Alphaproteobacteria	tRNA
WS0630_838_length_17624_cov_9.929447	NZ_CP016591.1	Altererythrobacter	Alphaproteobacteria	tRNA
ZQ0614_1396_length_12831_cov_3.511381	NC_008340.1	Alkalilimnicola	Gammaproteobacteria	tRNA
XG0614_584_length_21435_cov_55.382741	NC_008340.1	Alkalilimnicola	Gammaproteobacteria	tRNA
ZQ0831_1590_length_12072_cov_3.445873	NZ_CP020814.1	Alkalihalobacillus	Bacilli	tRNA
XG0727_1765_length_12710_cov_9.708258	NZ_CP020814.1	Alkalihalobacillus	Bacilli	tRNA
XG0918_5476_length_5699_cov_7.238661	NZ_CP071444.1,NZ_CP030089.1	Alkalibacter,Limosilactobacillus	Bacilli,Clostridia	CRISPR
ZQ0928_2333_length_8257_cov_3.444526	NC_006840.2	Aliivibrio	Gammaproteobacteria	tRNA
XG0630_4663_length_7175_cov_4.349379	NZ_CP004387.1	Alcanivorax	Gammaproteobacteria	tRNA
XG0712_683_length_26367_cov_13.898158	NZ_CP070975.1	Alcaligenes	Betaproteobacteria	tRNA
ZQ0614_131_length_46577_cov_3.733834	NZ_CP073110.1	Agrobacterium	Alphaproteobacteria	tRNA
XG0727_4_length_335516_cov_23.807683	NZ_CP073110.1	Agrobacterium	Alphaproteobacteria	tRNA
ZQ0630_2560_length_9550_cov_5.773338	NZ_CP021114.1	Aestuarium	Alphaproteobacteria	tRNA
ZQ0630_1146_length_15831_cov_6.733164	NZ_CP021114.1	Aestuarium	Alphaproteobacteria	tRNA
ZQ0614_6002_length_5029_cov_2.357635	NZ_CP021114.1	Aestuarium	Alphaproteobacteria	tRNA
XG0712_2729_length_10400_cov_4.252692	NZ_CP077301.1	Aeromonas	Gammaproteobacteria	tRNA
ZQ0928_4969_length_5254_cov_8.545613	NZ_CP068439.1	Aequorivita	Flavobacteriia	tRNA
ZQ0831_2153_length_10014_cov_24.303436	NZ_CP068439.1	Aequorivita	Flavobacteriia	tRNA
XG831_970_length_18694_cov_9.336881	NZ_CP068439.1	Aequorivita	Flavobacteriia	tRNA
XG0918_177_length_49742_cov_20.034315	NZ_CP068439.1	Aequorivita	Flavobacteriia	tRNA
XG0727_1409_length_14887_cov_135.367853	NZ_CP068439.1	Aequorivita	Flavobacteriia	tRNA
WS0928_5649_length_5252_cov_3.356714	NZ_CP068439.1	Aequorivita	Flavobacteriia	tRNA
WS0727_1055_length_17059_cov_14.235325	NZ_CP068439.1	Aequorivita	Flavobacteriia	tRNA
XG0630_176_length_86543_cov_4.636076_1	NZ_CP055156.1,NZ_CP055153.1	Adhaeribacter	Cytophagia	tRNA
XG831_91_length_74181_cov_31.371724	NZ_LR134510.1	Actinobacillus	Gammaproteobacteria	tRNA
XG0727_136_length_51305_cov_9.828937	NZ_LT906456.1	Actinobacillus	Gammaproteobacteria	tRNA
WS0831_57_length_88106_cov_13.763438	NZ_LT906456.1	Actinobacillus	Gammaproteobacteria	tRNA
ZQ0630_6280_length_5186_cov_5.675368	NZ_CP010869.1	Actibacterium	Alphaproteobacteria	tRNA
ZQ0630_1373_length_14271_cov_4.878561	NZ_CP010869.1	Actibacterium	Alphaproteobacteria	tRNA
ZQ0614_2845_length_8189_cov_4.643739	NZ_CP010869.1	Actibacterium	Alphaproteobacteria	tRNA
WS0727_686_length_23706_cov_4.348507	NZ_CP010869.1	Actibacterium	Alphaproteobacteria	tRNA
WS0712_2446_length_8954_cov_12.476588	NZ_CP033133.1	Acinetobacter	Gammaproteobacteria	tRNA
XG0630_585_length_39500_cov_5.596260	NZ_CP060790.1	Acidovorax	Betaproteobacteria	tRNA
VIRSorter_ZQ0630_7_length_370603_cov_19_217966_gene_186_gene_203-208658-224511-cat_5	NZ_CP005986.1,NC_015850.1,NZ_CP026328.2	Acidithiobacillus	Acidithiobacillia	tRNA
XG0630_434_length_49489_cov_4.736872	NZ_CP029176.1	Acidibrevibacterium	Alphaproteobacteria	tRNA
XG831_6805_length_5124_cov_4.252335	NZ_LS483395.1	Achromobacter	Betaproteobacteria	tRNA
WS0712_2816_length_8156_cov_40.570242	NZ_LS483395.1	Achromobacter	Betaproteobacteria	tRNA
VIRSorter_WS0712_295_length_37376_cov_44_929865_gene_10_gene_45-6481-37424-cat_5	NC_016894.1	Acetobacterium	Clostridia	tRNA
ZQ0630_3357_length_7969_cov_9.620081	NZ_CP042808.1,NC_017100.1,NZ_CP021922.1,NC_017125.1,NC_017108.1,NZ_CP012111.1,NC_017111.1,NZ_AP014881.1,NZ_CP021524.1,NZ_CP014692.1,NZ_CP030871.1,NC_017121.1,NZ_CP021509.1,NZ_AP023410.1,NC_013209.1,NZ_CP023189.1,NZ_CP015168.1,NZ_CP015164.1,NC_017150.1,NZ_AP023326.1,NC_017146.1,NC_021991.1,NZ_CP011120.1,NZ_CP039846.1,NZ_CP022374.1,NZ_CP023657.1	Acetobacter	Alphaproteobacteria	tRNA
