# Supplementary material for: Spatiotemporal Dynamics of Coastal Viral Community Structure and Potential Biogeochemical Roles Affected by an Ulva prolifera Green Tide
Source: mSystems. 2023 Feb 23;8(2):e01211-22. doi: 10.1128/msystems.01211-22 (PMC10134843; doi:10.1128/msystems.01211-22)
Supplement: TABLE S4 [file msystems.01211-22-s0009.xlsx]

## Sheet: Sheet1
Table S4 The relative abundance of viruses whose hosts were predicted
Host genus	Host class	ZhanQiao Pier					May 4th Square						XiaoGang
		Day165	Day181	Day193	Day243	Day271	Day165	Day181	Day193	Day208	Day243	Day271	Day165	Day181	Day193	Day208	Day243	Day271
Zunongwangia	Flavobacteriia	0	0.00064473	0.00151209	0.000234	8.585e-05	0	0.00010858	0.00060911	0.00018795	0.00063199	8.705e-05	0	0.00042288	0.00115255	0.00051802	0.00024082	0.0001087
Woeseia	Gammaproteobacteria	0.00062301	0.00012442	0.0006948	4.198e-05	1.772e-05	0.00070964	0.00064706	0.00070047	0.00045317	6.56e-05	2.106e-05	0.00058673	0.00033989	0.00053256	0.00032209	0.0001106	1.561e-05
Vibrio	Gammaproteobacteria	0	0	8.331e-05	0	0.00230218	0	0	0	0	0	0.00091142	7.02e-06	0	0	0	0	0.00111009
Thiothrix	Gammaproteobacteria	0	0	0	3.317e-05	0.00047902	0	0	0	0	3.209e-05	0.00045753	0	0	0	0	3.626e-05	0.00032013
Thalassospira	Alphaproteobacteria	0	0.00016729	0.00024729	0	0	0	7.51e-06	0.00026536	5.22e-06	0	2.46e-06	0	7.818e-05	6.914e-05	5.02e-06	0	0
Synechococcus	Negativicutes	0	0	0	4.506e-05	4.69e-06	0	0	0	0	6.136e-05	5.39e-06	0	0	0	0	0.0001037	5.12e-06
Sulfitobacter	Alphaproteobacteria	0.00246721	0.00070358	0	0	0	8.985e-05	0.00011412	0	0	0	0	7.294e-05	0	0	0	0	0
Streptococcus	Bacilli	0	1.77e-06	2.385e-05	1.91e-06	1.02e-06	1.23e-06	1.39e-06	1.293e-05	4.329e-05	1.73e-06	8.5e-07	9.7e-07	8.19e-06	9.777e-05	6.429e-05	2.02e-06	1.44e-06
Stenotrophomonas	Gammaproteobacteria	0	4.07e-06	1.19e-06	8.45e-06	0.00019636	6.099e-05	1.73e-06	0	1.11e-06	0	0.00013518	2.73e-06	2.64e-06	1.78e-06	1.08e-06	4.24e-06	0.00033702
Sphingomonas	Gammaproteobacteria,Alphaproteobacteria	0	1.976e-05	1.037e-05	0	0	0	1.632e-05	1.413e-05	6.32e-06	0	0	8.81e-06	7.392e-05	3.749e-05	5.8e-06	0	0
Sphingobium	Acidithiobacillia	0.00025843	0.00097845	0.0008978	1.062e-05	0	0.00011165	0.00208549	0.00039822	0.00036694	2.011e-05	4.837e-05	1.462e-05	0.00031826	0.00027082	0.00014889	1.885e-05	6.56e-06
Solimonas	Gammaproteobacteria	0	0	0	0	0	0	0	1.03e-05	4.56e-06	0	0	0	0.00040354	9.65e-06	0	0	0
Shewanella	Gammaproteobacteria	0	0	0	0	0	0	0	0	0	0.0005088	0	0	0	0	0	0.00029694	0
Sagittula	Alphaproteobacteria	0	0	0	0	0	0	0	0	3.858e-05	0	0	0	2.313e-05	0	2.92e-06	0	0
Rubripirellula	Planctomycetia	0	0	0	0	0	0	0	0	0	0	1.661e-05	0	0	0	0	0	3.088e-05
Roseovarius	Alphaproteobacteria	0	0	0	8.45e-05	1.59e-05	0	0	0	0	6.775e-05	1.738e-05	0	0	0	0	5.025e-05	1.879e-05
Rhodobacter	Alphaproteobacteria	0	0.00020863	0	0	0	0	0	0	0	0	0	0	0	0	0	0	0
Rhizobium	Alphaproteobacteria	4.645e-05	2.341e-05	1.229e-05	0.0001659	8.71e-05	5.329e-05	2.427e-05	1.8e-05	9.59e-06	0.00014036	5.937e-05	7.478e-05	2.925e-05	1.778e-05	8.59e-06	8.523e-05	6.708e-05
Pseudomonas	Bacilli	0.00013286	0.00098126	0.00030953	0.00038162	0.00016714	0.00019186	0.00022071	0.000452	0.00015078	0.000187	0.00011277	0.00026518	0.00115333	0.00026659	0.00014529	0.00023937	0.00014045
Pseudoalteromonas	Gammaproteobacteria	0.00023835	0.00018975	0.0003274	0	0.00014813	0.00016537	0.00099416	0.00111845	5.177e-05	1.04e-06	0	0.00030599	0.00051268	0.00059348	8.47e-05	1.31e-06	3.154e-05
Prevotella	Flavobacteriia	0	0	0	2.045e-05	1.808e-05	0	0	0	0	3.431e-05	2.257e-05	0	0	0	1.19e-06	5.92e-05	4.094e-05
Porphyrobacter	Alphaproteobacteria	0	5.786e-05	0.00029038	0	0	0	5.75e-06	0.00010337	1.301e-05	0	1.3e-06	0	3.418e-05	6.234e-05	3.26e-06	0	0
Phascolarctobacterium	Negativicutes	0	0	0	5.182e-05	2.455e-05	0	0	0	4.31e-05	7.235e-05	2.012e-05	0	0	3.083e-05	6.285e-05	7.56e-05	3.952e-05
Pelagibacter	Alphaproteobacteria	0.00026652	7.253e-05	0.00034769	6.61e-06	1.65e-06	0.00027854	0.00041491	0.00040549	0.0003285	3.15e-06	2.47e-06	0.00018456	0.00019308	0.0003224	0.00022231	7.19e-06	1.85e-06
Paracoccus	Alphaproteobacteria	0	0	1.16e-06	1.4e-06	4.8e-07	0	0	0	3.104e-05	1.14e-06	0	0	0	1.224e-05	5.651e-05	1.51e-06	1e-06
Paraburkholderia	Bacilli	0.00026172	0.00034969	0.00086652	0.00023339	0.00029502	0.00058287	0.00037823	0.00023489	0.00085513	0.00024384	0.00020117	0.00048155	0.00074895	0.0001425	0.00061944	0.00013133	0.00022132
Owenweeksia	Flavobacteriia	0	0	2.85e-06	0.00030191	2.908e-05	0	0	0	3.12e-06	0.00059192	7.77e-06	0	0	0	4.92e-06	0.00068203	8.32e-06
Nitrospira	Nitrospira	0	0	0	3.069e-05	4.08e-06	0	0	0	0	3.884e-05	7.83e-06	0	0	0	0	6.111e-05	1.118e-05
Methylophaga	Alphaproteobacteria	0	0	0	8.66e-06	4.315e-05	0	0	0	0	6.15e-06	1.76e-05	0	0	0	0	0	1.752e-05
Mesoflavibacter	Flavobacteriia	0	0	0	0	0	0	0	0	2.891e-05	0	0	0	0	0	0	0	0
Marinomonas	Clostridia	0	0	0	0	0	0	0	0.00638275	0	0	0	0	0	0.00038873	0	0	0
Marinobacter	Gammaproteobacteria	0.00096025	0	0	1.637e-05	0	0	0	0	0	0	4.429e-05	0	0	0	0	0	0
Lactococcus	Bacilli	0	0	0	0.00068384	6.372e-05	0	0	0	0	0.00093052	7.879e-05	0	0	0	0	0.00079898	3.901e-05
Lactobacillus	Bacilli	0	0	0	2.089e-05	0.00102737	0	0	0.00060693	8.305e-05	2.127e-05	0.00074348	0	0	3.174e-05	9.27e-06	3.089e-05	0.00058494
Kordiimonas	Alphaproteobacteria	0	0	0	2.924e-05	8.21e-06	0	0	0	0	4.154e-05	9.5e-06	0	0	0	0	8.306e-05	1.813e-05
Hydrogenophaga	Betaproteobacteria	0	0	0	0.00012804	1.457e-05	0	0	0	5.417e-05	6.849e-05	1.532e-05	0	0	0	4.704e-05	0.00010552	1.099e-05
Halomonas	Gammaproteobacteria	0.00019962	5.107e-05	4.4e-07	1.27e-06	0	8.54e-06	1.053e-05	0.0240638	3e-07	0	0	8.37e-06	8.717e-05	0.0019971	7.495e-05	2.6e-07	0
Halobacteriovorax	Oligoflexia	0	0	1.728e-05	1.789e-05	0	0	0	0	1.584e-05	1.388e-05	0	0	0	2.943e-05	2.19e-05	1.245e-05	0
Halioglobus	Gammaproteobacteria	0	0	0	4.815e-05	0	0	0	0	0	0.0001309	0	0	0	0	0	7.845e-05	0
Filomicrobium	Filomicrobium	0	5.999e-05	2.36e-05	0	0	5.601e-05	4.09e-05	0	4.57e-06	0	0	0.00010373	5.322e-05	2.98e-05	1.162e-05	0	0
Escherichia	Gammaproteobacteria	0	0	0	4.74e-06	0.00025369	0	0	0	0	5.12e-06	0.00017752	0	0	0	0	3.29e-06	0.00015951
Cycloclasticus	Gammaproteobacteria	0.00017519	1.185e-05	0.00020891	0	0.00636496	7.211e-05	2.279e-05	0.00127606	0.00029562	0	0	0.00021489	0.00031543	0.00024078	0.00062575	0	0
Celeribacter	Alphaproteobacteria	0	0	0.00049645	0	0	0	8.085e-05	0	0.00029419	0	0	0	4.961e-05	0	2.934e-05	0	0
Brevibacterium	Actinomycetia	1.075e-05	0	3.04e-06	0	0.00164893	0	5.74e-06	0	4.92e-06	0	0.00255047	1.75e-06	0	0	3.83e-06	0	0.00324035
Blautia	Clostridia	0	0	0	3.363e-05	0	0	0	0	3.469e-05	4.182e-05	0	0	0	0	4.358e-05	6.62e-05	0
Bacillus	Bacilli	4.65e-05	0.00025503	0.00057139	5.973e-05	0.00171106	5.522e-05	5.699e-05	0.0001817	6.011e-05	5.858e-05	0.00226281	3.545e-05	1.872e-05	7.886e-05	0.00015866	0.0001116	0.00305603
Arthrospira	Oscillatoriophycideae	0	0	0	5.834e-05	1.941e-05	0	0	0	0	7.428e-05	2.087e-05	0	0	0	0	0.00015509	1.965e-05
Alteromonas	Betaproteobacteria	0	0	0	5.608e-05	0	0	0	0	0	6.869e-05	0	0	0	0	0	0.00011291	0
Altererythrobacter	Alphaproteobacteria	0.00129951	0.00067759	0	0	0	0	6.259e-05	0	0	0	0	1.625e-05	0	0	0	0	0
Aliivibrio	Gammaproteobacteria	0	0	0	0	0.00095556	0	0	0	0	0	0.00036672	1.418e-05	0	0	0	0	0.00038933
Algibacter	Flavobacteriia	0	0	0	0	0	0	0	0	2.288e-05	0	0	0	0	0	0	0	0
Acinetobacter	Actinomycetia	0	0	4.858e-05	0.00011079	1.581e-05	2.204e-05	4.535e-05	6.747e-05	6.5e-05	0.00011787	2.265e-05	2.942e-05	1.352e-05	4.304e-05	4.293e-05	0.00011559	3.395e-05
