# Supplementary material for: Spatiotemporal Dynamics of Coastal Viral Community Structure and Potential Biogeochemical Roles Affected by an Ulva prolifera Green Tide
Source: mSystems. 2023 Feb 23;8(2):e01211-22. doi: 10.1128/msystems.01211-22 (PMC10134843; doi:10.1128/msystems.01211-22)
Supplement: TABLE S5 [file msystems.01211-22-s0010.xlsx]

## Sheet: Sheet1
Table S5 The relative abundance of putative hosts
Host genus	Host class	ZhanQiao Pier					May 4th Square						XiaoGang
		Day165	Day181	Day193	Day243	Day271	Day165	Day181	Day193	Day208	Day243	Day271	Day165	Day181	Day193	Day208	Day243	Day271
Zunongwangia	Flavobacteriia	0	0	0	0.000137372	0	0	0	0	6.87144e-05	0	0	0	0	6.8362e-05	6.83924e-05	0	0
Woeseia	Gammaproteobacteria	0.0004158	0.000306227	0.00017019	0.000103029	0.000516689	0.000102764	0.0179979	0.000515535	0.001443	6.84018e-05	0.000377773	0.000204485	0.000342032	0.00102543	0.000102589	3.42231e-05	0.000308061
Vibrio	Gammaproteobacteria	0.00252945	0.000578428	0.00228054	0.0409369	0.0244566	0.00109615	0.0117347	0.0162565	0.0040885	0.00519854	0.00611306	0.00773635	0.00225741	0.0248154	0.00160722	0.0226215	0.0257402
Thiothrix	Gammaproteobacteria	0	3.40252e-05	0	0.000103029	6.88919e-05	3.42548e-05	0.000206476	3.4369e-05	3.43572e-05	0	3.4343e-05	0	0	0	6.83924e-05	0.000102669	0
Thalassospira	Alphaproteobacteria	0	6.80504e-05	6.80758e-05	3.4343e-05	0	0	6.88255e-05	0.000309321	3.43572e-05	0	0	3.40808e-05	0	0.000410172	0	6.84463e-05	0
Synechococcus	Negativicutes	0.0344421	0.0183736	0.00779468	0.025929	0.0208053	0.0459014	0.00595341	0.00756118	0.0106507	0.00800301	0.0121231	0.0628451	0.0103636	0.0157233	0.0153883	0.00331964	0.00492898
Sulfitobacter	Alphaproteobacteria	0.0039501	0.00261994	0.000510569	0.000583831	0.000137784	0.00387079	0.00326921	0.000824856	0.000206143	0.000273607	3.4343e-05	0.00163588	0.000376236	0.000444353	0.00341962	0.000479124	0
Streptococcus	Bacilli	0	0	0	3.4343e-05	6.88919e-05	0.000137019	0.00037854	0	0	0	3.4343e-05	0	0	3.4181e-05	3.41962e-05	0	6.8458e-05
Stenotrophomonas	Gammaproteobacteria	0	0	0	0.00127069	6.88919e-05	0	0.000137651	0	0	0.000136804	0	0	0	0	3.41962e-05	0.00171116	0
Sphingomonas	Gammaproteobacteria,Alphaproteobacteria	0.002772	0.00183736	0.000714796	0.00161412	0.000447797	0.00328846	0.022265	0.00257767	0.000790215	0.000239406	0.00106463	0.00500988	0.00236002	0.0048537	0.000957494	0.0014716	0.00208797
Sphingobium	Acidithiobacillia	0.00925156	0.000646478	3.40379e-05	0.000206058	0	0.00369952	0.00130768	0.000103107	3.43572e-05	3.42009e-05	0	0.000715698	0.000376236	0.0014356	0.000410355	0.0107461	0.000205374
Solimonas	Gammaproteobacteria	0	0	0	0	0	0	0	0	0	0	0	0	0	0	0	6.84463e-05	0
Shewanella	Gammaproteobacteria	3.465e-05	0	0	0.000240401	0.000378905	3.42548e-05	0.000929144	0.000240583	3.43572e-05	0.000273607	0.000206058	0.000204485	3.42032e-05	0.00105961	0	0.000342231	0.000171145
SAR11	Alphaproteobacteria	0.00441112	0.00895796	0.0217288	0.167935	0.189329	0.0081447	0.0168196	0.0493348	0.0998184	0.0717968	0.196865	0.0225513	0.122409	0.12413	0.000542907	0.149701	0.156252
Sagittula	Alphaproteobacteria	0.000831601	0	0	3.4343e-05	0	0	0	0.000103107	3.43572e-05	0	0	0	0	0.00218759	0.000205177	0	0
Rubripirellula	Planctomycetia	0.0013167	0.000136101	0.000340379	0.000721203	0.002549	0.00414483	0.00158299	0.000790487	0.000274857	0.000273607	0.00288481	0.00357849	0.000444642	0.00181159	0.000478747	0.000479124	0.00243026
Roseovarius	Alphaproteobacteria	6.93001e-05	3.40252e-05	3.40379e-05	0.000206058	6.88919e-05	0.000239784	0.000412953	0.000206214	6.87144e-05	0.000136804	0	0	0	0.000170905	0.000786513	6.84463e-05	3.4229e-05
Rhodobacter	Alphaproteobacteria	0	0	0	0	0	0	0	0	0	0	3.4343e-05	3.40808e-05	0	0	0	0	0
Rhizobium	Alphaproteobacteria	0	0	3.40379e-05	0	0	0.0010619	3.44127e-05	0.000103107	0	3.42009e-05	0	0.000102243	3.42032e-05	3.4181e-05	0.000102589	6.84463e-05	0
Pseudomonas	Bacilli	3.465e-05	6.80504e-05	0.00017019	3.4343e-05	3.44459e-05	0.000137019	0.0035101	0.000274952	6.87144e-05	6.84018e-05	0.00188887	0.000852021	3.42032e-05	0.00543478	6.83924e-05	0.000273785	0.00821496
Pseudoalteromonas	Gammaproteobacteria	0.0004158	6.80504e-05	0.000136152	0.0140463	0.00795701	0.000411057	0.000653842	0.000378059	0.000755858	0.000547214	0.00116766	0.00548701	0.000376236	0.0155182	0.000170981	0.00602327	0.0380626
Prevotella	Flavobacteriia	0.00045045	0.000204151	0.000136152	0.000103029	6.88919e-05	0.0014387	0.00234007	0.000103107	6.87144e-05	0.00037621	0.000755546	0.000852021	0.000376236	0.000273448	0.00027357	0.000513347	0.000855725
Porphyrobacter	Alphaproteobacteria	0	3.40252e-05	0	3.4343e-05	0	0	3.44127e-05	3.4369e-05	3.43572e-05	0	6.8686e-05	0.00040897	0	0.000546896	6.83924e-05	6.84463e-05	0.000136916
Phascolarctobacterium	Negativicutes	0	0	0	0	0	0.000137019	6.88255e-05	0	0	0	3.4343e-05	6.81617e-05	3.42032e-05	0	3.41962e-05	0	3.4229e-05
Paracoccus	Alphaproteobacteria	0.00038115	0.000476353	0.00081691	0.000309087	0.000103338	0.000239784	0.000481778	0.000893594	0.000309215	6.84018e-05	6.8686e-05	0.000443051	0.000478845	0.00321302	0.000923298	0.00054757	0.000239603
Paraburkholderia	Bacilli	0	0	0	0	0	0	0	0	0	0	6.8686e-05	0	0	3.4181e-05	0	0	0
Owenweeksia	Flavobacteriia	0	0	3.40379e-05	0.000480802	0	3.42548e-05	0.000103238	0	0.000652786	3.42009e-05	0	3.40808e-05	0	0	6.83924e-05	0.000308008	0
Nitrospira	Nitrospira	0	0	0	3.4343e-05	3.44459e-05	3.42548e-05	0.000275302	0	3.43572e-05	3.42009e-05	6.8686e-05	0	0	6.8362e-05	0	3.42231e-05	0
Methylophaga	Gammaproteobacteria	0	0	3.40379e-05	0	0	0	0	3.4369e-05	0	0	0	0	0	0	0	0	0.000136916
Mesoflavibacter	Flavobacteriia	0	0	0	0	0	0	0	0	0	0	0	0	0	0.000205086	0.000786513	0.000273785	6.8458e-05
Marinomonas	Clostridia	0.000831601	6.80504e-05	0.00064672	6.8686e-05	0.00017223	0.000342548	0.000550604	0.00749244	0.00103071	6.84018e-05	0.000240401	0.00378297	0.000307829	0.00068362	0.000102589	0.000444901	0.000787267
Marinobacter	Gammaproteobacteria	3.465e-05	3.40252e-05	0.000102114	0.000309087	0.000895594	6.85096e-05	0.000137651	0.000412428	0.000103072	0	0	3.40808e-05	0.000444642	0.0150055	0.000136785	0.000102669	0
Lactococcus	Bacilli	0	3.40252e-05	0	3.4343e-05	0	0	3.44127e-05	0	0	0	3.4343e-05	0	0	0	0	3.42231e-05	0
Lactobacillus	Bacilli	6.93001e-05	3.40252e-05	6.80758e-05	0.000206058	3.44459e-05	3.42548e-05	6.88255e-05	0	0	3.42009e-05	3.4343e-05	0	0	0	0.000239374	0	0
Kordiimonas	Alphaproteobacteria	3.465e-05	0	0	0.000171715	0	0	0.000447366	0.000103107	0.000274857	0.000205205	6.8686e-05	0.000102243	3.42032e-05	0.000239267	0	0.000376454	0
Hydrogenophaga	Betaproteobacteria	0	6.80504e-05	0.000102114	6.8686e-05	0	0.000993389	0.0016174	0.000137476	0.000343572	0	0.000377773	0.000136323	0	0.000136724	0	0	0.000239603
Halomonas	Gammaproteobacteria	0.00024255	0.000136101	0.000510569	0.000377773	0.000310013	0.00195252	0.000860319	0.00134039	0.000687144	0.000136804	6.8686e-05	0.00194261	0.000752471	0.0132964	0.00170981	0.000752909	0.000171145
Halobacteriovorax	Oligoflexia	6.93001e-05	0.000102076	0	0.000618174	0.000137784	0.000102764	0.000240889	0.000240583	0.000103072	0.000171004	6.8686e-05	0	0.000239423	0.000102543	3.41962e-05	0.000136893	0.000171145
Halioglobus	Gammaproteobacteria	0.000589051	0.00132698	0.000714796	0.000824232	0.000378905	0.000239784	0.0276678	0.00137476	0.00106507	0.00294128	0.00103029	0.000340808	0.000513049	0.000615258	0.000581336	0.000308008	0.000992641
Filomicrobium	Alphaproteobacteria	0	0	0	0	0	3.42548e-05	0.000103238	0	3.43572e-05	0	0	0	0	3.4181e-05	3.41962e-05	3.42231e-05	0
Escherichia	Gammaproteobacteria	6.93001e-05	3.40252e-05	3.40379e-05	0.000583831	3.44459e-05	0.000205529	0.000137651	0	6.87144e-05	0.000342009	0.000137372	3.40808e-05	0	3.4181e-05	3.41962e-05	0.000273785	0.000273832
Cycloclasticus	Gammaproteobacteria	0.00218295	0.00721334	0.00578645	0.00336562	0.00137784	0.00130168	0.00075708	0.00168408	0.00123686	0.000444612	0.000412116	0.000272647	0.000136813	0.000273448	0.000410355	0	3.4229e-05
Celeribacter	Alphaproteobacteria	3.465e-05	0	0	0	0	0	0.000275302	3.4369e-05	0	0	0	0	0	0	6.83924e-05	3.42231e-05	0
Brevibacterium	Actinomycetia	0	0	0	0.000103029	0	0	0	0	0	0	0	0	0	0	0	0	0
Blautia	Clostridia	3.465e-05	0	0	0	0	0.000137019	0.000516191	0	0	0	0.000240401	0	0	0	6.83924e-05	3.42231e-05	0.000171145
Bacillus	Bacilli	0.00031185	0	3.40379e-05	3.4343e-05	0	0.000513822	0.000103238	0.000309321	0	0.00106023	0.000206058	0.000102243	0.000136813	0.000375991	3.41962e-05	3.42231e-05	0
Arthrospira	Oscillatoriophycideae	0.0003465	3.40252e-05	0	0	0	0	0.00158299	0	0	0	0	0.000136323	0	0	0	0	0
Alteromonas	Betaproteobacteria	0	6.80504e-05	0.000612683	0.000480802	0.000688919	6.85096e-05	0.000412953	0.000309321	0.000721501	0.000273607	0.00120201	6.81617e-05	3.42032e-05	0.00605004	0.000512943	0.0032512	0.000992641
Altererythrobacter	Alphaproteobacteria	0.0013167	0.00105478	0.00142959	0.000412116	0.000103338	0.000582331	0.00144534	0.00130602	0.00123686	0.000513013	3.4343e-05	0.00449867	0.00119711	0.00273448	0.00369319	0.000752909	3.4229e-05
Aliivibrio	Gammaproteobacteria	0.00017325	6.80504e-05	6.80758e-05	0	0.000137784	6.85096e-05	0.000309715	0.000103107	3.43572e-05	3.42009e-05	6.8686e-05	3.40808e-05	0.000136813	0.000205086	3.41962e-05	0.000171116	0
Algibacter	Flavobacteriia	0.0027027	0.00224566	0.00149767	3.4343e-05	3.44459e-05	0.00178125	0.0165869	0.00195903	0.000343572	0	6.8686e-05	0.000443051	0.000478845	0.000546896	0.00140204	0	0
Acinetobacter	Actinomycetia	0.0021483	0.000102076	0.000238265	6.8686e-05	0.000275567	0.00116466	0.0153137	0.000137476	6.87144e-05	0.000136804	0.00219795	0.0126781	0.000136813	0.00157233	0.000512943	0.000102669	0.000855725
